# Supplementary material for: Synthesis, Optical Properties and Cellular Toxicity of Water-Soluble near Infrared-II Fluorescent Assemblies Based on Pillar[5]arene
Source: Polymers (Basel). 2023 Sep 21;15(18):3853. doi: 10.3390/polym15183853 (PMC10535555; doi:10.3390/polym15183853)
Supplement: Supplementary file 1 [file polymers-15-03853-s001.zip]

Archive with 1 entries (1 files):
- polymers-2615618-supplementary.pdf
